# Supplementary material for: Cerebrospinal fluid concentration of complement component 4A is increased in first episode schizophrenia
Source: Nat Commun. 2022 Nov 3;13:6427. doi: 10.1038/s41467-022-33797-6 (PMC9633609; doi:10.1038/s41467-022-33797-6)
Supplement: Supplementary file 4 — Source Data [file 41467_2022_33797_MOESM4_ESM.xlsx]

## Sheet: Figure 1
Figure 1b						Figure 1c							Figure 1d						Figure 1e
KaSP: CSF C4A concentration (fmol/ul)						KaSP:CSF C4B concentration (fmol/ul)							GRIP:CSF C4A concentration (fmol/ul)						GRIP:CSF C4B concentration (fmol/ul)
HC	FEP-nSCZ	FEP-SCZ				HC	FEP-nSCZ	FEP-SCZ					HC	FEP-nSCZ	FEP-SCZ				HC	FEP-nSCZ	FEP-SCZ
0.276654	0.14616	0.329028				0.572549	0.496973	0.319649					0.237529	0.267794	0.364657				0.575595	0.694631	0.2661
0.293286	0.46648	0.249755				0.407289	0.223621	0.825157					0.0999147	0.213902	0.645909				0.270233	0.663121	0.336859
0.186649	0.582123	0.453926				0.47022	0.325885	0.448662					0.326087	0.2988	0.533862				0.50478	0.892507	0.400813
0.243053	0.288515	0.169837				0.160968	0.263121	0.457878					0.229053	0.331502	0.539854				0.453091	0.53724	0.822556
0.486107	0.268399	0.210555				0.216811	0.39654	0.662692					0.330914	0.28113	0.241461				0.521006	0.475634	0.990227
0.143728	0.26991	0.551968				0.410126	0.26365	0.265792					0.335896	0.391504	0.46071				0.464463	0.692592	0.704262
0.275885	0.287707	0.16718				0.232173	0.25438	0.692015					0.221513	0.355312	0.450822				0.872841	0.563023	0.662706
0.230547	0.297379	0.59204				0.382577	0.257805	0.872457					0.699118	0.287362	0.4636				0.355205	0.709684	0.772547
0.282372	0.253619	0.480044				0.443883	0.375348	0.408824					0.364931	0.381927	0.498784				0.578756	0.378499	0.27379
0.198616	0.309437	0.343575				0.346793	0.58443	0.551479					0.507525	0.225618	0.331204				0.726762	0.532588	0.301663
0.308425	0.181838	0.311693				1.14577	0.482742	0.421452					0.421486	0.245656	0.635901				0.347082	1.08232	0.263176
0.222108	0.120918	0.477402				0.347396	0.781032	0.65936					0.40352	0.213436	0.72855				0.579236	0.226815	0.339887
0.455484	0.326705	0.176254				0.279489	0.494417	0.532419					0.441157	0.261817	0.44147				0.344719	0.558324	0.679755
0.198454	0.309241	0.391232				0.520837	0.184266	0.302347					0.290558	0*	0.582099				0.805775	0.381262	0.752028
0.292545	0.174171	0.421699				0.511357	0.54804	0.642301					0.335481		0.589769				0.246632		0.310272
0.190335		0.44695				0.765727		0.584526					0.400441		0.179315				0.505435		0.551522
0.267842		0.551795				0.488846		0.828136					0.260838		0.547878				1.05663		0.574232
0.343589		0.353508				0.519145		0.545672					0.621901						0.360894
0.345472		0.531942				0.420431		0.320489					0.694525						0.578539
0.481483		0.555342				0.699566		0.761605					0.735238						0.410391
		0.488629						0.452802					0.208201						0.711841
		0.372403						0.449369
		0.187752						0.253166					21	14	17				21	14	17
		0.280496						0.409484
		0.262716						0.416321
		0.428099						0.163159
		0.435854						0.456043
		0.408171						0.555342
		0.735566						0*
20	15	29				20	15	29
Data analysed with a Kruskal Wallis test followed by post hoc tests						Data analysed with a Kruskal Wallis test followed by post hoc tests							Data analysed with a Kruskal Wallis test followed by post hoc tests						Data analysed with a Kruskal Wallis test followed by post hoc tests
	KaSP subject that showed no detectable levels of C4B, excluded from analysis
	GRIP subject that showed no detectable levels of C4A, excluded from analysis

## Sheet: Figure 2
FIGURE 2
Figure 2b
											Figure 2c
Experiment	Condition	Ct (target: C4A)	Average Ct (target C4A)	Ct (housekeeping)	Average Ct (housekeeping)	∆Ct	∆∆Ct	2−∆∆Ct	Average ∆Ct (VEH)	Ct (target: C4B)	Average Ct (target C4B)	∆Ct	∆∆Ct	2−∆∆Ct	Average ∆Ct (VEH)
2	VEH	26.444	26.5635	19.9869	19.9006	6.66288	0.973576	0.509242	5.6893	26.5525	26.5606	6.66002	0.970715	0.510253	5.49685
2	VEH	26.683		19.8143						26.5687
2	VEH	25.4276	25.4234	20.6826	20.7029	4.72055	-0.968749	1.95714		25.1979	25.1609	4.45801	-1.2313	2.34778
2	VEH	25.4193		20.7231						25.1239
2	VEH	25.9651	25.9067	20.2279	20.2222	5.68448	-0.00482627	1.00335		25.6196	25.5947	5.37251	-0.31679	1.24556
2	VEH	25.8483		20.2165						25.5699
2	IL1Beta/IL6	26.238	26.3741	23.6845	22.6651	3.70904	-1.98026	3.94564		26.1861	26.1501	3.48503	-2.20427	4.60843
2	IL1Beta/IL6	26.5103		21.6457						26.1142
2	IL1Beta/IL6	24.8332	24.8757	20.5581	20.6154	4.26035	-1.42896	2.69252		24.5762	24.5927	3.97733	-1.71198	3.27609
2	IL1Beta/IL6	24.9183		20.6726						24.6092
2	IL1Beta/IL6	26.255	26.2821	21.8358	21.8146	4.46756	-1.22175	2.33229		25.8623	25.9124	4.09778	-1.59152	3.01367
2	IL1Beta/IL6	26.3093		21.7933						25.9624
2	IL-6	26.359	26.2632	21.9117	21.8877	4.37551	-1.31379	2.48594		26.2553	26.2547	4.36704	-1.32226	2.50058
2	IL-6	26.1674		21.8637						26.2541
2	IL-6	27.8185	27.7702	28.7848	28.8084	-1.0382	-6.72751	105.97		27.6127	27.5446	-1.26378	-6.95308	123.904
2	IL-6	27.722		28.832						27.4766
2	IL-6	27.3693	27.3364	21.8116	21.8519	5.48454	-0.204766	1.1525		26.9762	26.9667	5.11481	-0.574488	1.48915
2	IL-6	27.3035		21.8922						26.9572
2	IL-1beta	27.6645	27.6635	21.5939	21.6425	6.02099	0.331682	0.794609		27.4853	27.5015	5.85893	0.169625	0.889074
2	IL-1beta	27.6625		21.6912						27.5176
2	IL-1beta	28.5545	28.5643	23.8218	23.8145	4.74978	-0.93952	1.91789		28.4028	28.3718	4.55726	-1.13205	2.19169
2	IL-1beta	28.5742		23.8072						28.3408
2	IL-1beta	25.9694	25.9535	20.226	20.4766	5.47689	-0.212417	1.15863		25.8293	25.7788	5.30212	-0.387185	1.30784
2	IL-1beta	25.9377		20.7273						25.7282
1	VEH	31.964	31.8806	20.5713	20.5503	11.3303	0.284144	0.821229	11.0461	32.8909	32.6708	12.1204	1.07427	0.47491	12.0894
1	VEH	31.7973		20.5294						32.4506
1	VEH	30.797	30.8651	20.127	20.1031	10.762	-0.284144	1.21769		32.1594	32.1614	12.0583	1.01214	0.495809
1	VEH	30.9333		20.0792						32.1634
1	IL1Beta/IL6	31.6067	31.3343	21.9587	21.8395	9.49482	-1.55133	2.93086		32.8584	32.8802	11.0407	-0.00543174	1.00377
1	IL1Beta/IL6	31.0618		21.7202						32.9019
1	IL1Beta/IL6	30.5609	30.7059	20.8427	20.7714	9.93446	-1.11169	2.16099		32.8061	32.6582	11.8868	0.840639	0.558396
1	IL1Beta/IL6	30.8509		20.7002						32.5103
1	IL1Beta/IL6	30.6975	30.7432	20.7427	20.5772	10.166	-0.880115	1.84052		32.2986	32.6196	12.0425	0.996303	0.501283
1	IL1Beta/IL6	30.789		20.4117						32.9407
1	IL-6	33.4797	33.2105	21.9109	21.5456	11.6649	0.61872	0.651248		33.9828	33.6918	12.1462	1.10004	0.466504
1	IL-6	32.9412		21.1803						33.4007
1	IL-6	32.9954	32.5113	22.5962	22.6522	9.85909	-1.18706	2.27688		33.7094	33.8276	11.1754	0.129256	0.914303
1	IL-6	32.0272		22.7082						33.9458
1	IL-6	33.1014	33.3646	22.7557	22.7451	10.6195	-0.426674	1.34413		33.6735	33.5778	10.8327	-0.213425	1.15944
1	IL-6	33.6278		22.7345						33.4821
1	IL-1beta	32.4664	32.6307	21.8798	21.8903	10.7405	-0.305692	1.23601		33.5798	33.6125	11.7222	0.676083	0.625862
1	IL-1beta	32.795		21.9007						33.6452
1	IL-1beta	32.8638	32.9219	20.4157	20.4126	12.5093	1.46316	0.362699		33.0004	33.363	12.9504	1.9043	0.267146
1	IL-1beta	32.98		20.4095						33.7256
1	IL-1beta	33.9787	33.5045	20.736	20.6948	12.8097	1.76359	0.294515		33.1353	33.5376	12.8429	1.79673	0.287827
1	IL-1beta	33.0303		20.6535						33.9399
2	VEH	24.7179	24.8325	20.0444	20.0994	4.73307	0.0328245	0.977505	4.70025	0	n/a	n/a	n/a	n/a	n/a
2	VEH	24.9471		20.1545						0
2	VEH	24.8429	24.87	20.1538	20.183	4.68692	-0.0133266	1.00928		not run	n/a	n/a	n/a	n/a
2	VEH	24.897		20.2123						not run
2	VEH	24.9914	24.9974	20.2696	20.3167	4.68075	-0.0194979	1.01361		not run	n/a	n/a	n/a	n/a
2	VEH	25.0035		20.3638						not run
2	IL1Beta/IL6	25.3409	25.5175	21.4566	21.563	3.9545	-0.745748	1.67684		0	n/a	n/a	n/a	n/a
2	IL1Beta/IL6	25.6942		21.6695						0
2	IL1Beta/IL6	24.4795	24.5228	20.1306	20.2253	4.29754	-0.402709	1.32199		not run	n/a	n/a	n/a	n/a
2	IL1Beta/IL6	24.5662		20.32						not run
2	IL1Beta/IL6	25.1051	25.1271	20.4678	20.7284	4.39869	-0.301563	1.23248		not run	n/a	n/a	n/a	n/a
2	IL1Beta/IL6	25.1491		20.9891						not run
2	IL-6	24.7904	24.8076	20.2919	20.3312	4.47642	-0.223831	1.16783		0	n/a	n/a	n/a	n/a
2	IL-6	24.8248		20.3705						0
2	IL-6	24.6212	24.6406	21.2286	21.2749	3.36574	-1.33451	2.52189		not run	n/a	n/a	n/a	n/a
2	IL-6	24.66		21.3211						not run
2	IL-6	24.6435	24.671	20.5911	20.5936	4.07734	-0.62291	1.53998		not run	n/a	n/a	n/a	n/a
2	IL-6	24.6984		20.5961						not run
2	IL-1beta	24.3036	24.296	19.7031	19.7898	4.50618	-0.194067	1.14398		0	n/a	n/a	n/a	n/a
2	IL-1beta	24.2883		19.8765						0
2	IL-1beta	24.6557	24.7449	20.2151	20.1621	4.58278	-0.117464	1.08483		not run	n/a	n/a	n/a	n/a
2	IL-1beta	24.8342		20.1092						not run
2	IL-1beta	24.9125	24.9256	20.3807	20.3909	4.53473	-0.165517	1.12157		not run	n/a	n/a	n/a	n/a
2	IL-1beta	24.9387		20.401						not run
2	VEH	28.0906	28.2482	15.7073	15.4703	12.7779	0.0711405	0.951885	12.7067	28.1377	28.2326	12.7623	0.0555632	0.962219	12.8041
2	VEH	28.4058		15.2333						28.3275
2	VEH	29.363	29.3732	16.8164	16.7376	12.6356	-0.0711405	1.05055		29.613	29.5835	12.8458	0.139118	0.908074
2	VEH	29.3834		16.6588						29.5539
2	IL1Beta/IL6	28.392	28.5335	15.2333	15.2387	13.2948	0.588039	0.665246		28.61	28.5784	13.3398	0.63302	0.644825
2	IL1Beta/IL6	28.6749		15.2441						28.5469
2	IL-6	28.4113	28.4298	16.0249	16.1976	12.2322	-0.474531	1.38947		28.4701	28.4548	12.2572	-0.449552	1.36562
2	IL-6	28.4483		16.3703						28.4395
2	IL-6	32.5719	32.6868	18.3762	18.4086	14.2782	1.57152	0.336454		32.9663	32.8579	14.4493	1.74259	0.298833
2	IL-6	32.8017		18.4409						32.7495
2	IL-6	29.3267	29.4443	16.3516	16.3732	13.071	0.364292	0.77685		29.4584	29.4574	13.0841	0.377373	0.769838
2	IL-6	29.5618		16.3949						29.4563
2	IL-1beta	27.9449	27.9423	14.7449	14.7978	13.1446	0.437839	0.738239		28.0162	28.0555	13.2578	0.551019	0.682538
2	IL-1beta	27.9398		14.8506						28.0948
2	IL-1beta	29.2143	29.3234	17.5158	17.581	11.7425	-0.964278	1.95109		29.0005	29.0274	11.4464	-1.26034	2.39552
2	IL-1beta	29.4325		17.6461						29.0542
2	IL-1beta	29.1573	29.1546	16.4878	16.5525	12.6021	-0.104642	1.07523		29.139	29.3426	12.79	0.0833042	0.943893
2	IL-1beta	29.1519		16.6173						29.5461
2	VEH	27.3729	27.4243	20.3371	20.2094	7.21493	0.078464	0.947065	7.13646	26.6847	26.7101	6.50067	-0.635794	1.55379	6.243
2	VEH	27.4758		20.0817						26.7354
2	VEH	26.5221	26.5601	19.6008	19.5021	7.058	-0.078464	1.05589		25.5046	25.4884	5.98631	-1.15015	2.21937
2	VEH	26.5981		19.4034						25.4722
2	IL1Beta/IL6	27.1445	27.2548	20.4559	20.424	6.83078	-0.305685	1.236		26.8501	26.7175	6.29348	-0.842985	1.79376
2	IL1Beta/IL6	27.3652		20.3922						26.585
2	IL1Beta/IL6	26.9294	26.7356	19.9694	19.934	6.80153	-0.334936	1.26132		25.6274	25.6151	5.68108	-1.45538	2.74229
2	IL1Beta/IL6	26.5417		19.8987						25.6028
3	VEH	31.7803	31.6606	20.7147	20.8525	10.8081	-0.132441	1.09615	10.9406	31.156	31.3802	10.5278	-0.412786	1.33125	10.224
3	VEH	31.5409		20.9903						31.6045
3	VEH	30.4184	30.4124	19.2414	19.3394	11.073	0.132441	0.912287		29.1526	29.2603	9.92089	-1.01967	2.02745
3	VEH	30.4063		19.4373						29.3679
3	IL1Beta/IL6	29.7067	29.726	20.9506	20.8112	8.91479	-2.02576	4.07208		28.8133	28.7587	7.94754	-2.99301	7.96134
3	IL1Beta/IL6	29.7453		20.6718						28.7042
3	IL1Beta/IL6	29.1984	29.1848	19.424	19.2465	9.93829	-1.00227	2.00315		29.6886	29.5443	10.2979	-0.642684	1.56123
3	IL1Beta/IL6	29.1711		19.0689						29.4
3	IL-6	30.3559	30.6308	21.0843	20.7512	9.87959	-1.06096	2.08632		31.4841	31.6633	10.912	-0.0285063	1.01996
3	IL-6	30.9058		20.4181						31.8424
3	IL-6	32.348	32.1361	22.9833	22.3443	9.79174	-1.14882	2.21732		30.3614	30.5349	8.19061	-2.74995	6.72692
3	IL-6	31.9241		21.7053						30.7085
3	IL-1beta	31.9338	31.95	20.3933	20.3972	11.5527	0.612191	0.654202		29.3036	29.6376	9.24035	-1.7002	3.24946
3	IL-1beta	31.9662		20.4012						29.9716
3	IL-1beta	30.5559	30.5634	20.9108	20.7609	9.80242	-1.13814	2.20097		29.6182	29.4453	8.6843	-2.25625	4.77749
3	IL-1beta	30.5708		20.6111						29.2723
		Considered a outlier and excluded from analysis.

## Sheet: Figure 3
Figure 3
Figure 3b		Figure 3c		Figure 3d		Figure 3e				Raw data
CSF IL-1beta (pg/ml)	CSF C4A prot conc (fmol/ul) adjusted for predicted C4A RNA expr (residuals)	CSF IL-6 (pg/ml)	CSF C4A prot conc (fmol/ul) adjusted for predicted C4A RNA expr (residuals)	CSF IL-1beta (pg/ml)	CSF C4B prot conc (fmol/ul) adjusted for predicted C4B RNA expr (residuals)	CSF IL-6 (pg/ml)	CSF C4B prot conc (fmol/ul) adjusted for predicted C4B RNA expr (residuals)			C4A CSF adjusted for C4A pred RNA	C4B CSF adjusted for C4B pred RNA
0.69	0.59789	0.34	0.59789	0.69	0.26021	0.34	0.26021			0.09789	-0.23979
0.92	0.71285	0.78	0.71285	0.92	0.35424	0.78	0.35424			0.21285	-0.14576
0.84	0.41993	1.39	0.41993	0.84	0.29971	1.39	0.29971			-0.08007	-0.20029
0.95	0.4005	1.18	0.4005	0.95	0.44136	1.18	0.44136			-0.0995	-0.05864
0.53	0.40132	1.27	0.40132	0.53	0.30024	1.27	0.30024			-0.09868	-0.19976
0.72	0.41843	0.83	0.41843	0.72	0.28273	0.83	0.28273			-0.08157	-0.21727
0.84	0.38572	0.56	0.38572	0.84	0.42017	0.56	0.42017			-0.11428	-0.07983
0.82	0.44178	0.47	0.44178	0.82	0.56446	0.47	0.56446			-0.05822	0.06446
0.82	0.31163	0.73	0.31163	0.82	0.51933	0.73	0.51933			-0.18837	0.01933
0.93	0.46113	0.57	0.46113	0.93	0.36447	0.57	0.36447			-0.03887	-0.13553
1.02	0.38117	2.4	0.38117	1.02	0.86174	2.4	0.86174			-0.11883	0.36174
0.81	0.58534	0.93	0.58534	0.81	0.53357	0.93	0.53357			0.08534	0.03357
0.74	0.30218	0.61	0.30218	0.74	0.43791	0.61	0.43791			-0.19782	-0.06209
0.81	0.34266	1.31	0.34266	0.81	0.70752	1.31	0.70752			-0.15734	0.20752
0.91	0.685	0.77	0.685	0.91	0.25406	0.77	0.25406			0.185	-0.24594
0.76	0.29952	0.65	0.29952	0.76	0.67205	0.65	0.67205			-0.20048	0.17205
1.05	0.72276	1.11	0.72276	1.05	0.90081	1.11	0.90081			0.22276	0.40081
0.84	0.61308	0.85	0.61308	0.84	0.44541	0.85	0.44541			0.11308	-0.05459
0.78	0.47499	1.21	0.47499	0.78	0.58807	1.21	0.58807			-0.02501	0.08807
0.64	0.44449	0.63	0.44449	0.64	0.52283	0.63	0.52283			-0.05551	0.02283
1.1	0.60951	1.06	0.60951	1.1	0.70418	1.06	0.70418			0.10951	0.20418
0.97	0.52334	0.6	0.52334	0.97	0.34717	0.6	0.34717			0.02334	-0.15283
0.81	0.55311	0.4	0.55311	0.81	0.67889	0.4	0.67889			0.05311	0.17889
0.8	0.57836	0.89	0.57836	0.8	0.62111	0.89	0.62111			0.07836	0.12111
1.15	0.68414	0.88	0.68414	1.15	0.80817	0.88	0.80817			0.18414	0.30817
0.9	0.48492	0.99	0.48492	0.9	0.58226	0.99	0.58226			-0.01508	0.08226
26	26	26	26	26	26	26	26			26	26
CSF C4A (or C4B) levels adjusted for predicted C4A (C4B) RNA expression were obtained by extracting unstandardized residuals (+0,5) from a linear regression model (predicted RNA expression vs. measured CSF protein levels) and then used in Spearman correlation analyses against CSF cytokine levels.

## Sheet: Figure 4
Figure 4
Figure 4a		Figure 4b		Figure 4c
CSF Neuronal pentraxin 1 conc (fmol/ul)	CSF C4A conc (fmol/ul)	CSF Neuronal pentraxin 2 conc (fmol/ul)	CSF C4A conc fmol/ul)	CSF Neuronal pentraxin receptor conc (fmol/ul)	CSF C4A conc fmol/ul)	Diagnosis
0.1248	0.276654	0.3112	0.276654	5.7896	0.276654	0
0.1576	0.293286	0.1936	0.293286	7.6448	0.293286	0
0.284	0.186649	0.5816	0.186649	17.1888	0.186649	0
0.1832	0.243053	0.3408	0.243053	9.4584	0.243053	0
0.0912	0.486107	0.2496	0.486107	5.3096	0.486107	0
0.2448	0.143728	0.2928	0.143728	10.8184	0.143728	0
0.28	0.275885	0.4656	0.275885	14.564	0.275885	0
0.1344	0.230547	0.1504	0.230547	5.112	0.230547	0
0.216	0.198616	0.2336	0.198616	7.8376	0.198616	0
0.2304	0.308425	0.4104	0.308425	9.4232	0.308425	0
0.2584	0.222108	0.4464	0.222108	13.708	0.222108	0
0.1336	0.455484	0.2728	0.455484	6.4136	0.455484	0
0.248	0.198454	0.32	0.198454	9.836	0.198454	0
0.14	0.292545	0.1808	0.292545	6.072	0.292545	0
0.2128	0.190335	0.4992	0.190335	11.8064	0.190335	0
0.0816	0.267842	0.1368	0.267842	4.8704	0.267842	0
0.1408	0.343589	0.188	0.343589	5.5392	0.343589	0
0.1952	0.345472	0.3312	0.345472	6.9216	0.345472	0
0.1792	0.481483	0.2632	0.481483	7.532	0.481483	0
0.14	0.14616	0.3888	0.14616	7.8664	0.14616	1
0.0968	0.46648	0.1688	0.46648	4.136	0.46648	1
0.2056	0.582123	0.3512	0.582123	10.44	0.582123	1
0.1408	0.288515	0.1984	0.288515	7.8736	0.288515	1
0.2744	0.268399	0.46	0.268399	15.9824	0.268399	1
0.1176	0.26991	0.1504	0.26991	5.8616	0.26991	1
0.1688	0.287707	0.204	0.287707	6.4776	0.287707	1
0.188	0.297379	0.3176	0.297379	8.34	0.297379	1
0.2808	0.253619	0.4792	0.253619	10.9464	0.253619	1
0.2368	0.309437	0.3608	0.309437	14.2344	0.309437	1
0.1048	0.181838	0.18	0.181838	4.484	0.181838	1
0.1616	0.120918	0.1648	0.120918	5.6848	0.120918	1
0.1784	0.326705	0.2928	0.326705	9.6184	0.326705	1
0.248	0.309241	0.352	0.309241	14.024	0.309241	1
0.112	0.329028	0.4	0.329028	10.3528	0.329028	2
0.26	0.249755	0.4824	0.249755	13.8344	0.249755	2
0.1144	0.453926	0.1112	0.453926	4.376	0.453926	2
0.2552	0.169837	0.416	0.169837	14.344	0.169837	2
0.1976	0.210555	0.3296	0.210555	8.6304	0.210555	2
0.2144	0.551968	0.328	0.551968	10.164	0.551968	2
0.24	0.16718	0.6016	0.16718	15.76	0.16718	2
0.176	0.59204	0.4048	0.59204	7.176	0.59204	2
0.1928	0.480044	0.2584	0.480044	9.216	0.480044	2
0.1072	0.343575	0.1352	0.343575	5.728	0.343575	2
0.124	0.311693	0.1024	0.311693	3.8928	0.311693	2
0.1808	0.477402	0.3752	0.477402	7.7496	0.477402	2
0.2848	0.176254	0.4784	0.176254	13.6896	0.176254	2
0.1952	0.391232	0.336	0.391232	8.4576	0.391232	2
0.2376	0.421699	0.4304	0.421699	10.8264	0.421699	2
0.3304	0.44695	0.5	0.44695	17.4064	0.44695	2
0.0488	0.551795	0.1928	0.551795	4.0976	0.551795	2
0.2712	0.353508	0.4136	0.353508	12.764	0.353508	2
0.1624	0.531943	0.128	0.531943	5.3896	0.531943	2
0.108	0.555342	0.1568	0.555342	3.7336	0.555342	2
0.2	0.488629	0.304	0.488629	9.4368	0.488629	2
0.308	0.372403	0.4008	0.372403	14.4904	0.372403	2
0.1784	0.187752	0.2608	0.187752	9.4616	0.187752	2
0.1256	0.280496	0.248	0.280496	5.8808	0.280496	2
0.1072	0.262716	0.128	0.262716	4.2088	0.262716	2
0.1768	0.428099	0.1648	0.428099	6.6752	0.428099	2
0.184	0.435854	0.2632	0.435854	10.2144	0.435854	2
0.1784	0.408171	0.2568	0.408171	6.3912	0.408171	2
0.1112	0.735566	0.1296	0.735566	5.036	0.735566	2
62	62	62	62	62	62
Data were analysed with partial Spearman correlation analyses (adjusting for age, sex, and diagnosis). P-values were adjusted for multiple testing a Benjamini Hochberg correction.

## Sheet: Figure 5
Figure 5b
		Peak Area
CO4A_ANSFLGEK	Points	Rep1	Rep2	Rep3	Mean	STDEV	CV			C4A_ANSFLGEK		Concentration of heavy (fmol/µL)	Mean
	point1	3.70633e+06	3721286	3.87816e+06	3768590	95180.8	0.0252563				point1	0.625	3768590
	point2	8.27687e+06	8903934	8728214	8.63634e+06	323469	0.0374544				point2	1.25	8.63634e+06
	point3	15778071	17275672	17423392	1.68257e+07	910285	0.0541008				point3	2.5	1.68257e+07
	point4	33400180	34218188	32940840	33519736	647012	0.0193024				point4	5	33519736
	point5	67932872	67856520	63574692	6.64547e+07	2.49445e+06	0.0375361				point5	10	6.64547e+07
	point6	134802464	144026288	140477360	139768704	4.65257e+06	0.0332876				point6	20	139768704
Figure 5d
		Peak Area
ASSFLGEK	Points	Rep1	Rep2	Rep3	Mean	STDEV	CV			C4B_ASSFLGEK		Concentration of heavy (fmol/µL)	Mean
	Point 5	8451275	10491138	9533921	9.49211e+06	1.02057e+06	0.107518				Point 5	1.25	9.49211e+06
	Point 4	19417404	16779504	18052410	18083106	1.31922e+06	0.0729531				Point 4	2.5	18083106
	Point 3	49661096	49300412	61416688	5.34594e+07	6.89357e+06	0.12895				Point 3	5	5.34594e+07
	Point 2	98457880	98721632	92136880	9.64388e+07	3.7279e+06	0.0386556				Point 2	10	9.64388e+07
	Point 1	225022240	164769728	220145728	2.03313e+08	3.3468e+07	0.164614				Point 1	20	2.03313e+08
Figure 5f
		Peak Area
C4 total_VGDTLNLNLR	Points	Rep1	Rep2	Rep3	Mean	STDEV	CV			C4 total_VGDTLNLNLR	Points	Concentration of heavy (fmol/µL)	Mean
	point2	503377	591454	563168	552666	44967.8	0.0813653				point2	1.25	552666
	point3	4219872	5.00366e+06	4657683	4.62707e+06	392788	0.0848892				point3	2.5	4.62707e+06
	point4	16348384	16310128	16672774	16443762	199250	0.0121171				point4	5	16443762
	point5	57125452	57243500	55697648	5.66889e+07	860447	0.0151784				point5	10	5.66889e+07
	point6	235153504	250659872	222444224	2.36086e+08	1.41309e+07	0.059855				point6	20	2.36086e+08

## Sheet: Suppfig1
Supplementary figure 1
A.				B.
HC	FEP-nSCZ	FEP-SCZ		HC	FEP-nSCZ	FEP-SCZ
0.276654	0.14616	0.329028		0.575595	0.694631	0.2661
0.293286	0.46648	0.249755		0.270233	0.663121	0.336859
0.186649	0.582123	0.453926		0.50478	0.892507	0.400813
0.243053	0.288515	0.169837		0.453091	0.53724	0.822556
0.486107	0.268399	0.210555		0.521006	0.475634	0.990227
0.143728	0.26991	0.551968		0.464463	0.692592	0.704262
0.275885	0.287707	0.16718		0.872841	0.563023	0.662706
0.230547	0.297379	0.59204		0.355205	0.709684	0.772547
0.282372	0.253619	0.480044		0.578756	0.378499	0.27379
0.198616	0.309437	0.343575		0.726762	0.532588	0.301663
0.308425	0.181838	0.311693		0.347082	1.08232	0.263176
0.222108	0.120918	0.477402		0.579236	0.226815	0.339887
0.455484	0.326705	0.176254		0.344719	0.558324	0.679755
0.198454	0.309241	0.391232		0.805775	0.381262	0.752028
0.292545	0.174171	0.421699		0.246632	0.496973	0.310272
0.190335	0.267794	0.44695		0.505435	0.223621	0.551522
0.267842	0.213902	0.551795		1.05663	0.325885	0.574232
0.343589	0.2988	0.353508		0.360894	0.263121	0.319649
0.345472	0.331502	0.531942		0.578539	0.39654	0.825157
0.481483	0.28113	0.555342		0.410391	0.26365	0.448662
0.237529	0.391504	0.488629		0.711841	0.25438	0.457878
0.0999147	0.355312	0.372403		0.572549	0.257805	0.662692
0.326087	0.287362	0.187752		0.407289	0.375348	0.265792
0.229053	0.381927	0.280496		0.47022	0.58443	0.692015
0.330914	0.225618	0.262716		0.160968	0.482742	0.872457
0.335896	0.245656	0.428099		0.216811	0.781032	0.408824
0.221513	0.213436	0.435854		0.410126	0.494417	0.551479
0.699118	0.261817	0.408171		0.232173	0.184266	0.421452
0.364931	0*	0.735566		0.382577	0.54804	0.65936
0.507525		0.364657		0.443883		0.532419
0.421486		0.645909		0.346793		0.302347
0.40352		0.533862		1.14577		0.642301
0.441157		0.539854		0.347396		0.584526
0.290558		0.241461		0.279489		0.828136
0.335481		0.46071		0.520837		0.545672
0.400441		0.450822		0.511357		0.320489
0.260838		0.4636		0.765727		0.761605
0.621901		0.498784		0.488846		0.452802
0.694525		0.331204		0.519145		0.449369
0.735238		0.635901		0.420431		0.253166
0.208201		0.72855		0.699566		0.409484
		0.44147				0.416321
		0.582099				0.163159
		0.589769				0.456043
		0.179315				0.555342
		0.547878				0*
41	29	46		41	29	46
0*	Subject had no detectable levels of C4A, excluded from analysis
0*	Subject had no detectable levels of C4B, excluded from analysis
Data analyzed with Kruskal Wallis test followed by post hoc tests.

## Sheet: Suppfig2
Supplementary figure 2
On an antipsychotic			Antipsychotic Naive
FEP-nSCZ	FEP-SCZ		FEP-nSCZ	FEP-SCZ
0.14616	0.169837		0.582123	0.329028
0.46648	0.551968		0.268399	0.249755
0.288515	0.343575		0.297379	0.453926
0.26991	0.311693		0.253619	0.210555
0.287707	0.391232		0.309437	0.16718
0.181838	0.421699		0.120918	0.59204
0.326705	0.44695		0.174171	0.480044
0.309241	0.551795		0.267794	0.477402
0.213902	0.531942		0.331502	0.176254
0.2988	0.280496		0.287362	0.353508
0.28113	0.262716		0.225618	0.555342
0.391504	0.428099		0.245656	0.488629
0.355312	0.435854			0.372403
0*	0.735566			0.187752
0.381927	0.364657			0.408171
0.213436	0.645909			0.46071
0.261817	0.533862			0.450822
	0.539854			0.331204
	0.241461			0.44147
	0.4636
	0.498784
	0.635901
	0.72855
	0.582099
	0.589769
	0.179315
	0.547878					FEP		HC
1	1		12	19		33		41
Data were analysed with Mann Whitney U tests.
0*	Subject had no detectable levels of C4A, excluded from analysis

## Sheet: Suppfig3
Supplementary figure 3
A.			B.			C.			D.
C4A CSF	C4A Copy Numbers		C4A CSF	C4A predicted RNA		C4B CSF	C4B copy numbers		C4B CSF	C4B copy numbers
0.237529	1		0.237529	0.67		0.575595	2		0.667752	2
0.0999147	1		0.0999147	0.47		0.270233	2		0.292087	2
0.326087	2		0.326087	1.14		0.50478	2		0.686271	2
0.229053	2		0.229053	0.94		0.453091	1		0.62408	1
0.330914	2		0.330914	1.34		0.521006	2		0.685934	2
0.335896	2		0.335896	1.34		0.464463	2		0.596971	2
0.221513	2		0.221513	1.14		0.872841	2		1.12063	2
0.699118	2		0.699118	1.14		0.355205	2		0.449367	2
0.364931	2		0.364931	1.14		0.578756	2		0.756147	2
0.507525	2		0.507525	0.94		0.726762	2		0.980527	2
0.421486	2		0.421486	1.14		0.347082	1		0.396492	1
0.40352	2		0.40352	1.14		0.579236	2		0.830071	2
0.441157	2		0.441157	1.14		0.344719	1		0.518572	1
0.290558	2		0.290558	1.14		0.805775	2		1.06379	2
0.335481	2		0.335481	0.94		0.246632	1		0.282671	1
0.400441	3		0.400441	1.41		0.505435	1		0.73049	1
0.260838	3		0.260838	1.41		1.05663	1		1.33088	1
0.621901	3		0.621901	1.61		0.360894	1		0.418195	1
0.694525	3		0.694525	1.61		0.578539	2		0.797599	2
0.735238	3		0.735238	1.61		0.410391	1		0.504963	1
0.208201	3		0.208201	1.61		0.711841	1		0.819644	1
0.267794	1		0.267794	0.67		0.694631	2		0.963647	2
0.213902	1		0.213902	0.67		0.663121	2		0.977068	2
0.2988	2		0.2988	1.14		0.892507	2		1.25293	2
0.331502	2		0.331502	1.14		0.53724	2		0.671566	2
0.28113	2		0.28113	0.94		0.475634	2		0.660328	2
0.391504	2		0.391504	1.34		0.692592	2		0.876673	2
0.355312	2		0.355312	1.14		0.563023	2		0.784851	2
0*	2		0*	0.94		0.709684	2		1.02248	2
0.287362	2		0.287362	1.34		0.378499	2		0.510347	2
0.381927	3		0.381927	1.41		0.532588	1		0.696308	1
0.225618	3		0.225618	1.41		1.08232	1		1.3845	1
0.364657	1		0.364657	0.47		0.2661	2		0.362741	2
0.645909	2		0.645909	0.94		0.336859	2		0.393252	2
0.533862	2		0.533862	0.94		0.400813	2		0.420055	2
0.539854	2		0.539854	1.14		0.822556	2		1.11952	2
0.241461	2		0.241461	1.34		0.990227	2		1.29921	2
0.46071	2		0.46071	1.34		0.704262	2		0.960714	2
0.450822	2		0.450822	1.34		0.662706	2		0.891597	2
0.4636	2		0.4636	0.94		0.772547	2		1.02952	2
0.498784	2		0.498784	0.94		0.27379	2		0.342683	2
0.331204	2		0.331204	1.14		0.301663	1		0.396782	1
0.635901	3		0.635901	1.41		0.263176	1		0.367778	1
0.72855	4		0.72855	2.08		0.339887	1		0.47135	1
Data was analysed using pearson's correlation
0*	Subject had no detectable levels of C4A, excluded from analysis

## Sheet: Suppfig4
Supplementary figure 4
Data in figure:	A.			B.				C.				D.
CSF C4A conc. (fmol/ul) divided by C4A copy numbers				CSF C4A conc. (fmol/ul) Divided by predicted C4A RNA exp				CSF C4B conc. (fmol/ul) divided by C4B copy numbers				CSF C4B conc. (fmol/ul) Divided by predicted C4B RNA exp
HC	FEP-nSCZ	FEP-SCZ		HC	FEP-nSCZ	FEP-SCZ		HC	FEP-nSCZ	FEP-SCZ		HC	FEP-nSCZ	FEP-SCZ
0.237529	0.267794	0.364657		0.354521	0.399693	0.775867		0.287798	0.347316	0.13305		0.301359	0.363681	0.151193
0.0999147	0.213902	0.322955		0.212584	0.319257	0.687138		0.135116	0.331561	0.168429		0.153541	0.347184	0.191397
0.163043	0.1494	0.266931		0.286041	0.262106	0.567938		0.25239	0.446254	0.200407		0.264283	0.467281	0.227735
0.114527	0.165751	0.269927		0.243673	0.290791	0.473556		0.453091	0.26862	0.411278		0.514876	0.281277	0.430657
0.165457	0.140565	0.12073		0.246951	0.299075	0.180194		0.260503	0.237817	0.495113		0.252916	0.270247	0.480693
0.167948	0.195752	0.230355		0.250669	0.292167	0.343814		0.232232	0.346296	0.352131		0.225468	0.336209	0.341875
0.110756	0.177656	0.225411		0.194309	0.311677	0.336435		0.436421	0.281512	0.331353		0.456985	0.294776	0.321702
0.349559	0.143681	0.2318		0.613261	0.21445	0.493191		0.177603	0.354842	0.386274		0.185971	0.403229	0.438947
0.182465	0.127309	0.249392		0.320115	0.27087	0.530622		0.289378	0.189249	0.136895		0.303014	0.183737	0.155562
0.253762	0.0752061	0.165602		0.53992	0.160013	0.29053		0.363381	0.532588	0.301663		0.412933	0.605213	0.292877
0.210743	0*	0.211967		0.369725	0*	0.450994		0.347082	1.08232	0.263176		0.336973	1.22991	0.299064
0.20176		0.182137		0.353965		0.350264		0.289618		0.339887		0.303265		0.329987
0.220579				0.38698				0.344719				0.334679
0.145279				0.254876				0.402887				0.421872
0.16774				0.356894				0.246632				0.280264
0.13348				0.284001				0.505435				0.574357
0.0869461				0.184992				1.05663				1.20072
0.2073				0.386274				0.360894				0.350383
0.231508				0.431382				0.289269				0.3029
0.245079				0.45667				0.410391				0.398438
0.0694005				0.129318				0.711841				0.691108
21	11	12	21	11	12	44
0*	Subject that was genotyped but had no detectable levels of C4A, excluded from analysis
Data were analysed with Kruskal Wallis tests followed by post hoc tests.

## Sheet: Suppfig5
Supplementary figure 5
IL-1beta CSF			C4A CSF
FEP-nSCZ	FEP-SCZ		FEP-nSCZ	FEP-SCZ
0.69	0.93		0.14616	0.329028
0.92	1.02		0.46648	0.249755
0.84	0.81		0.582123	0.453926
0.95	0.74		0.288515	0.169837
0.53	0.81		0.268399	0.210555
0.72	0.91		0.26991	0.551968
0.84	0.76		0.287707	0.16718
0.82	1.05		0.297379	0.59204
0.82	0.84		0.253619	0.480044
	0.78		0.309437	0.343575
	0.64		0.181838	0.311693
	1.1		0.120918	0.477402
	0.97		0.326705	0.176254
	0.81		0.309241	0.391232
	0.8		0.174171	0.421699
	1.15			0.44695
	0.9			0.551795
				0.353508
				0.531942
				0.555342
				0.488629
				0.372403
				0.187752
				0.280496
				0.262716
				0.428099
				0.435854
				0.408171
				0.735566

[truncated: 5 more sheets: Suppfig6, Suppfig7, Suppfig8, Suppfig9, Suppfig10]
